# Supplementary material for: Feasibility and Accuracy of Thoracolumbar Pedicle Screw Placement Using an Augmented Reality Head Mounted Device
Source: Sensors (Basel). 2022 Jan 11;22(2):522. doi: 10.3390/s22020522 (PMC8779462; doi:10.3390/s22020522)
Supplement: Supplementary file 1 [file sensors-22-00522-s001.zip]

Archive with 1 entries (1 files):
- sensors-1530507-supplementary.mov
